# Supplementary material for: The Starch Physicochemical Properties between Superior and Inferior Grains of Japonica Rice under Panicle Nitrogen Fertilizer Determine the Difference in Eating Quality
Source: Foods. 2022 Aug 17;11(16):2489. doi: 10.3390/foods11162489 (PMC9407410; doi:10.3390/foods11162489)
Supplement: Supplementary file 1 [file foods-11-02489-s001.zip]

Archive with 1 entries (1 files):
- foods-1814295-supplementary.pdf
